# Supplementary material for: Tumour Angiogenesis in Uveal Melanoma Is Related to Genetic Evolution
Source: Cancers (Basel). 2019 Jul 13;11(7):979. doi: 10.3390/cancers11070979 (PMC6678109; doi:10.3390/cancers11070979)
Supplement: Supplementary file 1 [file cancers-11-00979-s001.zip]

Archive with 5 entries (5 files):
- Supplemental Table S5.pdf
- Supplemental Table S1.pdf
- Supplemental Table S3.pdf
- Supplemental Table S4.pdf
- Supplemental Table S2.pdf
